# Supplementary material for: Strain level and comprehensive microbiome analysis in inflammatory bowel disease via multi-technology meta-analysis identifies key bacterial influencers of disease
Source: Front Microbiol. 2022 Oct 14;13:961020. doi: 10.3389/fmicb.2022.961020 (PMC9614153; doi:10.3389/fmicb.2022.961020)
Supplement: Supplementary Table 2 — Examples of 16S rRNA gene sequences observed in clinical subjects, their identities to publicly available reference genes from known isolated strains, and interpretations of which strain was selected, if any, as the best unique match. Two cases (Examples 1 and 2) where a strain is not selected from a clinical sequence are shown followed by three cases (Examples 3–5) where a strain is selected. Displayed beneath each ASV are the reference genes with identity from highest downward to the first gene or tied genes below 99% identity. Reference genes are indicated by NCBI accession number followed by a colon, the nucleotide span, and the strand in parentheses. Since one strain can have genes deposited from multiple DNA sequencing institutes and have various identifiers in international culture collections, synonymous terms for the same strain are included for convenience. The StrainSelect ID is the single identifier representing the entire set of synonyms. A sequence was assigned to a strain only when it met two conditions: (1) it matches at least one reference gene from one strain with ≥ 99% identity, and (2) the highest identity matches to any gene from a different strain is less than the top strain. [file Table_2.xlsx]

## Sheet: with_more_NCBI_details
Supplementary Table 2
>V3V4_Seq_10025 420 nt GCAGCAGTGGGGAATATTGGACAATGGGCGAAAGCCTGATCCAGCCATGCCGCGTGAGTGATGAAGGCCTTAGGGTTGTAAAGCTCTTTCGACGGGGACGATAATGACGGTACCCGTAGAAGAAGCCCCGGCTAACTTCGTGCCAGCAGCCGCGGTAATACGAAGGGGGCTAGCGTTGCTCGGAATCACTGGGCGTAAAGGGCGCGTAGGCGGCCATTCAAGTCAGAGGTGAAAGCCCAAGGCTCAACCTTGGAATTGCCTTTGATACTGTTTGGCTTGAGACCGGAAGAGGTAAGTGGAACTGCGAGTGTAGAGGTGAAATTCGTAGATATTCGCAAGAACACCAGTGGCGAAGGCGGCTTACTGGTCCGGTTCT…
Reference Gene	Identities	Percent Identity	Strain Synonyms	StrainSelect ID
NZ_SNZR01000008:385-1866(+)	406	96.67	Enterovirga rhinocerotis dsm.25903	t__185951
Interpretation: The sequence shown matches a gene from a known isolate but with under 99% Identity (96.67% identical to NZ_SNZR01000008, from strain t__185951). Therefore, since we do not observe a match above the threshold of 99%, no strain is selected.
>V3V4_Seq_85 421 nt GCTGCAGTGGGGAATATTGCACAATGGGGGAAACCCTGATGCAGCGACGCCGCGTGAGCGAAGAAGTATTTCGGTATGTAAAGCTCTATCAGCAGGGAAGAAGAATGACGGTACCTGACTAAGAAGCACCGGCTAAATACGTGCCAGCAGCCGCGGTAATACGTATGGTGCAAGCGTTATCCGGATTTACTGGGTGTAAAGGGAGCGCAGGCGGTACGGCAAGTCTGATGTGAAATCCCGGGGCTCAACCCCGGTACTGCATTGGAAACTGTCGGACTAGAGTGTCGGAGGGGTAAGTGGAATTCCTAGTGTAGCGGTGAAATGCGTAGATATTAGGAGGAACACCAGTGGCGAAGGCGGCTTACTGGACGATTACTGA…
Reference Gene	Identities	Percent Identity	Strain Synonyms	StrainSelect ID
NC_015977:25464-26991(+)	420	99.76	Roseburia hominis a2.183 = cip.109406 = dsm.16839 = ncimb.14029	t__18497
NC_015977:625893-627420(+)	420	99.76
NC_015977:1035383-1036910(+)	420	99.76
NC_015977:3095895-3097422(-)	420	99.76
NZ_QRVL01000004:35-1562(-)	420	99.76	Roseburia hominis af22.12ac	t__225575
NZ_CYXZ01000084:450-1978(-)	419	99.52	Roseburia intestinalis 2789stdy5834960	t__141584
AJ270482:1-1480(+)	419	99.52	Roseburia hominis a2.183 = cip.109406 = dsm.16839 = ncimb.14029	t__18497
NZ_QRID01000024:49501-51029(+)	419	99.52		t__187045
NZ_QRQN01000031:18-1546(-)	419	99.52		t__193706
NZ_QRPI01000065:15-1543(+)	419	99.52		t__196175
NZ_QRHS01000062:618-2043(-)	419	99.52	Roseburia sp. am23.20	t__197891
NZ_QSHO01000052:44-1469(-)	419	99.52	Roseburia intestinalis am37.1ac	t__210183
NZ_QSFP01000020:1104-2124(-)	419	99.52	Roseburia intestinalis am43.11	t__248562
NZ_LR027880:25116-26644(+)	419	99.52	Roseburia intestinalis cip.107878 = dsm.14610 = duncan.l1.82 = ncimb.13810 = vtt.e.052785	t__27000
NZ_LR027880:201043-202571(+)	419	99.52
NZ_LR027880:693287-694815(+)	419	99.52
NZ_LR027880:997542-999070(+)	419	99.52
AJ312385:1-1482(+)	419	99.52
FP929049:348381-351031(+)	419	99.52	Roseburia intestinalis m50.1	t__92845
NZ_LR027880:3563030-3564558(-)	418	99.29	Roseburia intestinalis cip.107878 = dsm.14610 = duncan.l1.82 = ncimb.13810 = vtt.e.052785	t__27000
NZ_LR027880:3943469-3944997(-)	418	99.29
NZ_CVRR01000056:40-1569(-)	416	98.81	Roseburia faecis m72	t__103758
NZ_QTYW01000044:12-1541(-)	416	98.81	Roseburia sp. tf10.5	t__220675
NZ_MJHW01000006:25647-27175(-)	416	98.81	Roseburia sp. 831b	t__222645
NZ_MJHW01000011:2922-4450(-)	416	98.81
NZ_MJHW01000015:417-1945(+)	416	98.81
NZ_MJHW01000007:2922-4450(-)	416	98.81
NZ_MJHW01000010:137409-138937(-)	416	98.81
NZ_MJHW01000008:255591-257119(-)	416	98.81
AY305310:1-1456(+)	416	98.81	Roseburia faecis cip.109404 = dsm.16840 = m72.1 = ncimb.14031	t__22492
NZ_CYXV01000011:403-1932(-)	416	98.81	Roseburia faecis 2789stdy5608863	t__95826
Interpretation: The sequence shown matches a gene from a known isolate with ≥99% Identity (99.76% identical to NC_015977 from strain t__18497). Multiple genes from this same genome assembly also match with equally high identity. But, genes from more than one strain have the same high identity (99.76% identical to NZ_QRVL01000004 from strain t__225575). Therefore, since we observe two different st…
>V3V4_Seq_5719 440 nt GCAGCAGTGAGGAATATTGGTCAATGGGCGCAGGCCTGAACCAGCCAAGTAGCGTGAAGGATGACTGCCCTATGGGTTGTAAACTTCTTTTATATGGGAATAAAGTTTTCCACGTGTGGAATTTTGTATGTACCATATGAATAAGGATCGGCTAACTCCGTGCCAGCAGCCGCGGTAATACGGAGGATCCGAGCGTTATCCGGATTTATTGGGTTTAAAGGGAGCGTAGGTGGATTGTTAAGTCAGTTGTGAAAGTTTGCGGCTCAACCGTAAAATTGCAGTTGAAACTGGGAGTCTTGAGTACAGTAGAGGTGGGCGGAATTCGTGGTGTAGCGGTGAAATGCTTAGATATCACGAAGAACTCCGATTGCGAAGGC…
Reference Gene	Identities	Percent Identity	Strain Synonyms	StrainSelect ID
AGXU01000010:481004-482520(+)	440	100	Bacteroides ovatus cl03t12c18	t__95397
NZ_JH724241:1919864-1921389(+)	440	100
NZ_UAQF01000004:4282196-4283717(+)	434	98.64	Bacteroides ovatus nctc11153	t__174796
NZ_LT622246:646736-648259(-)	434	98.64	Bacteroides ovatus v975	t__181469
NZ_QRTK01000005:3687-5208(-)	434	98.64	Bacteroides sp. af27.33	t__187224
NZ_QSCU01000054:3627-5148(-)	434	98.64	Bacteroides sp. of02.3lb	t__189371
NZ_SPGU01000078:185-1710(+)	434	98.64	Bacteroides ovatus 1001136st1.e5	t__193041
NZ_QSUR01000005:3738-5259(-)	434	98.64	Bacteroides sp. om05.10aa	t__243542
NZ_QRTS01000094:3-1142(-)	434	98.64	Bacteroides sp. af26.7bh	t__256911
X83952:1-1395(+)	434	98.64	Bacteroides ovatus atcc.8483 = attwood.and.harder.x = bcrc.10623 = ccrc.10623 = ccug.4943 = cip.103756 =dsm.1896 = jcm.5824 = kctc.5011 = nctc.11153 = vtt.e.062944	t__74296
NZ_CP012938:3352663-3354184(-)	434	98.64
NZ_PUEP01000005:5415267-5416788(+)	434	98.64
Interpretation: The sequence shown matches a gene from a known isolate with ≥99% Identity (100% identical to AGXU01000010 from strain t__95397). One other gene from this same strain also matches with ≥99% identity. The top match to a gene from a different strain has a lower identity (98.64% identical to NZ_UAQF01000004 from strain t__174796). Notice that many stains tie for second place with a id…
>V3V4_Seq_540 440 nt GCTGCAGTGAGGAATATTGGTCAATGGACGCAAGTCTGAACCAGCCATGCCGCGTGCAGGAAGACGGCTCTATGAGTTGTAAACTGCTTTTGTACTAGGGTAAACGCTTCTACGTGTAGGAGCCTGAAAGTATAGTACGAATAAGGATCGGCTAACTCCGTGCCAGCAGCCGCGGTAATACGGAGGATCCAAGCGTTATCCGGATTTATTGGGTTTAAAGGGTGCGTAGGCGGTTTGATAAGTTAGAGGTGAAATACCGGGGCTCAACTCCGGAACTGCCTCTAATACTGTTGAACTAGAGAGTAGTTGCGGTAGGCGGAATGTATGGTGTAGCGGTGAAATGCTTAGAGATCATACAGAACACCGATTGCGAAGGCA…
Reference Gene	Identities	Percent Identity	Strain Synonyms	StrainSelect ID
AY643084:1-1446(+)	439	99.77	Alistipes finegoldii ahn.2437 = anh.2437 = ccug.46020 = cip.107999 = dsm.17242 = jcm.16770 = rautio.ahn.2437 = vtt.e.093113t = a1.2 = dsm.1722	t__41169
NC_018011:2181201-2182721(+)	439	99.77
AB554230:1-1485(+)	438	99.55
NZ_RCXA01000062:3457-4977(-)	437	99.32	Alistipes finegoldii aa.0143	t__171174
AJ518874:1-1465(+)	437	99.32	Alistipes finegoldii ahn.2437 = anh.2437 = ccug.46020 = cip.107999 = dsm.17242 = jcm.16770 = rautio.ahn.2437 = vtt.e.093113t = a1.2 = dsm.1722	t__41169
AY643083:1-1446(+)	437	99.32
NC_018011:119056-120576(-)	437	99.32
AENZ01000082:5-1436(-)	436	99.09	Alistipes finegoldii hgb5	t__94937
NZ_AENZ01000082:7-1433(-)	436	99.09
AY974072:1-1433(+)	431	97.95	Alistipes shahii wal.8301 = atcc.baa.1179 = ccug.48947 = dsm.19121 = jcm.16773	t__43597
AB554233:1-1485(+)	431	97.95
Interpretation: The sequence shown matches a gene from a known isolate with ≥99% Identity (99.77% identical to AY643084 from strain t__41169). Two other genes from this same strain also match with ≥99% identity. The top match to a gene from a different strain has a lower identity (99.32% identical to NZ_RCXA01000062 from strain t__171774). Therefore strain t__41169 is selected as the best unique …
>V4_Seq_777 260 nt GCAAGCGTTGTCCGGAATTACTGGGCGTAAAGGGTGCGTAGGTGGTCATGTAAGTCAGATGTGAAAGACCGGGGCTTAACCCCGGGGTTGCATTTGAAACTGTGTGACTTGAGTACAGGAGAGGGAAGTGGAATTCCTAGTGTAGCGGTGAAATGCGTAGATATTAGGAGGAACACCAGTGGCGAAGGCGACTTTCTGGACTGTAACTGACACTGAGGCACGAAAGCGTG
Reference Gene	Identities	Percent Identity	Strain Synonyms	StrainSelect ID
NZ_LWGY01000003:71387-72920(+)	230	100	Christensenella minuta dsm.22607 = jcm.16072 = yit.12065	t__520
NZ_MAIR01000030:171-1704(+)	230	100
NZ_KQ965520:1394844-1396377(-)	230	100
NZ_CP029256:466577-468110(+)	230	100
NZ_CP029256:1735564-1737097(-)	230	100
AB490809:3-1497(+)	230	100
NZ_MAIQ01000023:170-1703(+)	226	98.26	Christensenella sp. af73.05cm02	t__216629
Interpretation: The sequence shown matches a gene from a known isolate with ≥99% Identity (100% identical to NZ_LWGY01000003, from strain t__520). Five other genes from this same strain also match with ≥99% identity, two of these genes are on opposite strands of the same contig from one assembly, NZ_CP029256. The top match to a gene from a different strain has a lower identity (98.26% identical t…
