# Supplementary material for: Strain level and comprehensive microbiome analysis in inflammatory bowel disease via multi-technology meta-analysis identifies key bacterial influencers of disease
Source: Front Microbiol. 2022 Oct 14;13:961020. doi: 10.3389/fmicb.2022.961020 (PMC9614153; doi:10.3389/fmicb.2022.961020)
Supplement: Supplementary Table 3 — Species identified as significantly differentially enriched or decreased in UC or CD compared to control subjects by MTMA. Significance was determined at adjusted p < 0.01. Log-2 fold change of case over control in comparison of UC or CD to control subjects in stool or mucosa samples are tabulated. Negative and positive log-2 fold changes correspond to species decreased or enriched in controls compared to case subjects, respectively. [file Table_3.xlsx]

## Sheet: SupplementaryTable3
Supplementary Table 3
Species	Mucosa_Control over CD	Mucosa_Control over UC	Stool_Control over CD	Stool_Control over UC
s__Absiella__dolichum			-1.67431	-0.691043
s__Absiella__innocuum			-2.44393
s__Acidaminococcus__intestini			-1.94319
s__Actinomyces__graevenitzii			-1.83374
s__Actinomyces__naeslundii			-2.13878
s__Actinomyces__oris_C				-2.37142
s__Adlercreutzia__equolifaciens				2.38766
s__Agathobacter__faecis			3.89254	3.61168
s__Agathobacter__rectale	1.60834		2.41114
s__Agathobaculum__butyriciproducens	1.01655	0.471656
s__Akkermansia__muciniphila		1.08339
s__Alistipes__finegoldii	0.165556	0.641968
s__Alistipes__obesi			2.9492
s__Alistipes__putredinis			3.24649	1.26008
s__Alistipes__shahii			2.82309
s__Alistipes_A__indistinctus			2.85902
s__Anaerococcus__vaginalis				-1.40142
s__Anaerofustis__stercorihominis			-1.27629
s__Anaerostipes__caccae			-3.39744
s__Anaerostipes__hadrus	1.79402
s__Anaerotignum__lactatifermentans		0.133098
s__Bacteroides__fluxus		0.367247
s__Bacteroides__fragilis				-1.66086
s__Bacteroides__ovatus		-0.396281
s__Bacteroides_B__massiliensis	0.312303
s__Bacteroides_B__vulgatus	0.22938
s__Barnesiella__intestinihominis	0.816248		2.91726
s__Bifidobacterium__adolescentis		-0.923469
s__Bifidobacterium__animalis			-1.27542
s__Bifidobacterium__bifidum	-0.579795	-0.909246
s__Bifidobacterium__breve			-2.62571
s__Bifidobacterium__dentium			-2.71701	-3.31701
s__Bilophila__wadsworthia		0.910828
s__Blautia__coccoides			-2.37618
s__Blautia__hansenii			-5.13213	-2.99916
s__Blautia__hominis			-2.79787
s__Blautia_A__hydrogenotrophica			-1.42773	-1.25065
s__Blautia_A__massiliensis			3.19239	3.28124
s__Blautia_A__obeum			2.54583
s__Blautia_A__wexlerae	0.595986
s__Butyricicoccus__pullicaecorum			-2.23423	-0.850142
s__Citrobacter__freundii			-2.09364
s__Clostridium__paraputrificum			-2.13387
s__Clostridium_A__leptum			2.22306
s__Clostridium_M__asparagiforme			-1.75033
s__Clostridium_M__bolteae			-4.68181
s__Clostridium_M__clostridioforme			-5.40491
s__Clostridium_M__clostridioforme_A			-2.95227
s__Clostridium_M__lavalense			-2.56478
s__Clostridium_P__perfringens				-0.831063
s__Clostridium_Q__symbiosum			-3.10042
s__Collinsella__intestinalis			-2.94685
s__Coprobacter__fastidiosus	-0.345497
s__Coprobacter__secundus	0.758412
s__Coprococcus__eutactus_A	1.04329
s__Coprococcus_B__comes			2.86063
s__Dialister_A__pneumosintes			-2.10626	-1.04231
s__Dielma__fastidiosa		0.39418
s__Dorea__formicigenerans	1.25373		2.0452
s__Dorea__longicatena	1.04644
s__Dorea__phocaeense			-1.36657
s__Dorea__scindens			-3.13226
s__Enterobacter__himalayensis			-1.52569
s__Enterococcus_B__faecium			-2.60128
s__Erysipelatoclostridium__ramosum	-0.714581		-4.29263
s__Erysipelatoclostridium__spiroforme			-1.4727
s__Escherichia__coli			-2.10053
s__Escherichia__flexneri			-3.60553
s__Eubacterium_E__hallii			3.06928
s__Eubacterium_G__ventriosum			2.98088
s__Eubacterium_I__ramulus			3.02103	1.93685
s__Eubacterium_I__ramulus_A	0.996322
s__Faecalibacterium__prausnitzii_D			3.52929
s__Faecalibacterium__prausnitzii_I			5.72247
s__Faecalibacterium__prausnitzii_K			3.27546
s__Faecalicatena__faecis	1.56485		2.94495
s__Faecalicatena__fissicatena			-1.90501
s__Faecalicatena__glycyrrhizinilyticum			-3.02669	-2.4724
s__Faecalicatena__gnavus			-4.35268
s__Faecalicatena__torques			-0.780304
s__Flavonifractor__plautii		0.0116237	-1.67912	-1.53966
s__Fusicatenibacter__saccharivorans		0.464591	1.55441
s__Fusobacterium__animalis			-2.65297
s__Gemmiger__formicilis	1.97595		4.20608	2.93961
s__Hungatella__effluvii			-2.8732	-0.826228
s__Hungatella__hathewayi			-1.66154
s__Intestinimonas__butyriciproducens	1.15221	1.10281
s__Klebsiella__pneumoniae			-2.96442
s__Klebsiella__variicola			-1.87999
s__Lachnospira__eligens		-0.0445929	2.97593
s__Lachnospira__eligens_B			4.52196
s__Lachnospira__rogosae		0.292642
s__Lactobacillus__gasseri_A			-3.02194
s__Lactobacillus_B__salivarius				-0.882163
s__Lactobacillus_C__paracasei			-1.89882
s__Lactobacillus_C__rhamnosus			-2.13044	-1.56399
s__Lactobacillus_H__mucosae				-0.84917
s__Lactobacillus_H__reuteri			-2.23226
s__Lactococcus__lactis_E			-1.99544
s__Merdibacter__massiliensis				-1.41283
s__Morganella__morganii	-1.34598		-2.19327
s__Odoribacter__splanchnicus		0.327567	2.39108	0.632495
s__Parabacteroides__goldsteinii		0.583477
s__Pediococcus__acidilactici			-2.98254
s__Prevotella__copri		0.457591
s__Prevotella__corporis			-0.701127
s__Prevotella__disiens		-0.322965
s__Proteus__mirabilis			-1.49863
s__PROV_t__100412			-3.85947
s__PROV_t__109803				-0.478488
s__PROV_t__114722	0.822522	-0.329969
s__PROV_t__115976			-2.91339
s__PROV_t__120845			-1.92664
s__PROV_t__122213				-2.81052
s__PROV_t__127615				-1.77059
s__PROV_t__130156			-1.80696
s__PROV_t__131380				3.01883
s__PROV_t__133679		0.744644	3.90418
s__PROV_t__141872			-2.58755
s__PROV_t__146715			-3.81022
s__PROV_t__154140			-2.16667
s__PROV_t__155102			6.19526	3.54832
s__PROV_t__168615		-1.33784
s__PROV_t__170099				-1.85211
s__PROV_t__171082			3.06505	3.60681
s__PROV_t__171634			-1.43123
s__PROV_t__171686			-1.76338
s__PROV_t__172010			-2.44806
s__PROV_t__173489				-1.47933
s__PROV_t__173842			-3.06813
s__PROV_t__173863			3.67744
s__PROV_t__174948			-1.9493
s__PROV_t__177913			3.42396	3.27054
s__PROV_t__179716			-2.46651
s__PROV_t__180464			-3.3413
s__PROV_t__180936			-1.73887
s__PROV_t__181366			1.71642
s__PROV_t__182616			2.64194
s__PROV_t__182732				-1.95901
s__PROV_t__184018				-2.55178
s__PROV_t__184145			5.23386	5.60787
s__PROV_t__185654			-1.77121
s__PROV_t__185743			-2.20559
s__PROV_t__186011				-2.19162
s__PROV_t__186675			-2.03489	-1.96578
s__PROV_t__187364			2.87449
s__PROV_t__187658				-2.25488
s__PROV_t__187942			-2.44691
s__PROV_t__190721				-2.16203
s__PROV_t__191470			-2.01692	-2.24863
s__PROV_t__192254			2.33104	2.06798
s__PROV_t__194344			-0.786507
s__PROV_t__195725			-3.9309
s__PROV_t__199755			-0.736113
s__PROV_t__200849			-0.686959
s__PROV_t__201047			-1.79258
s__PROV_t__201090			4.4954	4.18653
s__PROV_t__201262			-1.59716
s__PROV_t__202231			5.18295	3.17733
s__PROV_t__206090			-4.50111
s__PROV_t__206842			-3.84584	-2.18497
s__PROV_t__206997			-1.92009
s__PROV_t__208824			-2.22996
s__PROV_t__209990			-5.99567	-3.5733
s__PROV_t__209991			-2.19007
s__PROV_t__212944			5.13621
s__PROV_t__213261			-2.58685
s__PROV_t__213944				-2.15769
s__PROV_t__215855			2.82083
s__PROV_t__217970			-2.05093
s__PROV_t__219370			-3.35439
s__PROV_t__220494			-2.10191
s__PROV_t__221134			-3.5939	-2.46287
s__PROV_t__221653			2.43866
s__PROV_t__223112			-2.14563
s__PROV_t__223276	-1.03141		-1.41235	-1.27481
s__PROV_t__225463				2.21215
s__PROV_t__226691			2.90437
s__PROV_t__229995	0.803636	0.758472	3.19115	2.92433
s__PROV_t__230155			-3.8744
s__PROV_t__234358			4.08689
s__PROV_t__23462		0.447829
s__PROV_t__235984		0.600633
s__PROV_t__236702			-1.88147
s__PROV_t__236984			-2.28217
s__PROV_t__239896			-0.919551
s__PROV_t__248593			-1.81071
s__PROV_t__248701			-2.75427	-2.28957
s__PROV_t__248826			-2.22058
s__PROV_t__248928			-4.19307
s__PROV_t__249608			4.22562
s__PROV_t__250519			-2.03772
s__PROV_t__251338	0.803646
s__PROV_t__251437				-1.79139
s__PROV_t__252568			2.57831
s__PROV_t__254045			2.9151
s__PROV_t__254570				4.48067
s__PROV_t__262437			-1.43181	-2.19154
s__PROV_t__264103				3.33947
s__PROV_t__265542			2.30914
s__PROV_t__266142			-1.7306
s__PROV_t__48865			-1.93932
s__PROV_t__91138			-4.78358
s__PROV_t__91199			-4.959
s__PROV_t__93951			-2.4347
s__PROV_t__94235			-1.77942
s__PROV_t__94320			-2.35273
s__PROV_t__94874			-1.83437
s__PROV_t__95107			-1.01045
s__Roseburia__hominis			3.59178
s__Roseburia__intestinalis		0.194615	2.62983
s__Roseburia__inulinivorans			2.40593
s__Rothia__mucilaginosa	-0.839275
s__Rothia__mucilaginosa_A			-2.62042
s__Ruminiclostridium_E__siraeum	0.269511	-0.248267	3.37873
s__Ruminococcus_C__callidus			2.16353
s__Ruminococcus_D__bicirculans		0.0823128
s__Ruminococcus_E__bromii_B			4.57964
s__Salmonella__enterica			-1.11374
s__Sellimonas__intestinalis				-1.62036
s__Senegalimassilia__anaerobia	1.50483		2.4662
s__Solobacterium__moorei				-0.663276
s__Streptococcus__gordonii			-3.25183	-3.55387
s__Streptococcus__lutetiensis			-2.57879
s__Streptococcus__mitis			-1.59409
s__Streptococcus__mutans			-1.63653
s__Streptococcus__oralis_S				-2.30224
s__Streptococcus__parasanguinis			-2.69702
s__Streptococcus__parasanguinis_C			-2.36147	-2.17127
s__Streptococcus__parasanguinis_D			-2.05225	-2.36023
s__Streptococcus__pseudopneumoniae_O			-1.64276
s__Streptococcus__salivarius			-0.706295
s__Streptococcus__sanguinis			-2.57205
s__Tyzzerella__nexilis	-0.539007			-1.04219
s__Veillonella__atypica			-3.6036
s__Veillonella__parvula			-2.74564
s__Veillonella__parvula_A			-2.57788
s__Veillonella__tobetsuensis			-3.3318
