# Supplementary material for: Strain level and comprehensive microbiome analysis in inflammatory bowel disease via multi-technology meta-analysis identifies key bacterial influencers of disease
Source: Front Microbiol. 2022 Oct 14;13:961020. doi: 10.3389/fmicb.2022.961020 (PMC9614153; doi:10.3389/fmicb.2022.961020)
Supplement: Supplementary Table 4 — Strains identified as significantly differentially enriched or decreased in UC or CD compared to control subjects by MTMA. Significance was determined at adjusted p < 0.01. Log-2 fold change of case over control in comparison of UC or CD to control subjects in stool or mucosa samples are tabulated. Negative and positive log-2 fold changes correspond to strains decreased or enriched in controls compared to case subjects, respectively. [file Table_4.xlsx]

## Sheet: SupplementaryTable4
Supplementary Table 4
Strain	Mucosa_Control over CD	Mucosa_Control over UC	Stool_Control over CD	Stool_Control over UC
t__100193			2.25797
t__100508			-2.26871
t__102552			-1.76639
t__103758			3.41863
t__104323				3.75829
t__105270			-2.07828
t__105808			2.99206
t__105936			-1.5598
t__107254			-1.9605
t__108601			-2.23497
t__108648				-2.60739
t__110899			-3.61828
t__111037			-3.06744
t__111103			-2.88568
t__111615			-2.34182	-2.63649
t__113287			-1.83665
t__113343			-1.14006
t__113880			-1.73832
t__116381			-1.87995
t__116655			-2.18118
t__117072			3.60547
t__117627			3.29374
t__119832			1.04454
t__120845			-1.64004
t__121478			4.51299
t__123024				-2.68625
t__123680			3.25594
t__124298			4.97594
t__12556			-2.72914
t__127038			-2.16069
t__128068			-2.28452
t__128668			2.62786
t__128673			-2.28063
t__130763			-2.01821
t__131380			2.58913	3.16016
t__132354			-3.93259
t__133203			-1.7847
t__133565				3.76171
t__133679	1.13014	0.636645	4.26904
t__134888				-2.05801
t__139608			-1.87026
t__140353			-2.57696	-2.0155
t__140990			-2.22914
t__141584			3.23204
t__141872			-2.27682
t__143308			-2.19252
t__144520			-2.80912	-1.97782
t__146381			-3.56042
t__146715			-3.48985
t__151288			-1.69829
t__152187			-2.56904
t__152418			2.3533	3.94103
t__153385			-2.6469
t__154140			-1.78477
t__154813			-1.77896
t__155102			4.66503
t__157071			-2.95728
t__158104			2.69566
t__159759			4.39055
t__160115			-1.57922
t__162237			-2.70471
t__162846			4.0729
t__164811				-2.64882
t__164888			-3.01294
t__165659			3.59638
t__165875			-1.79401
t__166076			4.48934	4.16666
t__166719			3.31463
t__167022			-1.72193
t__167047			3.47346	4.95794
t__168032			3.37164
t__168346			-1.96404
t__168615		-1.35997
t__168729			-1.7987
t__171082			3.36059	3.73317
t__171167			-4.33171	-2.39323
t__171174			2.71645	3.31265
t__171634			-1.16909
t__171686			-1.42441
t__172258			-2.75273
t__172608				-2.0973
t__172819			-1.52371
t__173124			-2.58735
t__173479			-1.32537
t__173670			-1.25837
t__173842			-2.74812
t__173863			3.97519
t__174143			-2.78652
t__174510			3.69088
t__17453			-3.21161
t__174948			-1.69428
t__175306			-2.33749
t__175477			-2.15777
t__176536			-1.61088
t__177314			-2.1322
t__177911			-0.422581
t__177913			3.75527	3.39856
t__177964			-2.12903
t__179087			2.63167
t__179363			4.48495
t__179716			-2.1656
t__179724	0.523325		3.72529
t__180407			-3.2232
t__180464			-3.0073
t__181366			1.99898
t__181576				-2.03242
t__181692			-4.06749
t__182616			2.94975
t__184018				-2.41883
t__184145			5.52906	5.73816
t__184353			-2.16264	-2.22745
t__184532			-2.24165
t__184743			-2.79473
t__18497			4.61373
t__185255			-1.97113
t__185654			-1.3968
t__185743			-1.9293
t__185746				3.10388
t__185847			-2.51025
t__186011				-2.01833
t__186375			5.6957
t__186675			-1.70975	-1.80099
t__186843		0.222548
t__187364			3.05007
t__187658				-2.07868
t__189037			-2.27651
t__190463			-1.845
t__191470				-2.03856
t__191573			-2.19334
t__191785			-2.15995
t__192254			2.82313	2.21488
t__192953			4.47514
t__193423			-1.90594
t__193768			-2.0784
t__193856			-3.0937
t__194122			-1.71952
t__194383			-2.44956
t__195725			-3.48005
t__196096			-2.53093
t__196175			2.75557
t__198539				-1.8449
t__198732			-1.90812
t__199755			-0.435544
t__200967			3.43847
t__201020			4.09668
t__201090			4.82538	4.31991
t__201262			-1.31775
t__202109			-1.87039
t__202231			5.58242	3.4059
t__202492			-2.44535
t__202700			2.1679
t__203003			-3.35642
t__204312			-2.16198
t__204378			-2.73459
t__204414			-2.23814
t__205335			-2.39262
t__205838			-2.33799
t__206090			-4.05758
t__206609			-5.12432	-1.86496
t__206842			-3.53015
t__206997			-1.64684
t__207125				-3.04821
t__208824			-1.91805
t__209369			6.43821	3.69431
t__209642			-3.39413
t__209933			-1.21145
t__209990			-5.68366	-3.46069
t__209991			-1.81026
t__212457			-2.3233
t__212944			5.43693
t__21316	0.464217
t__215239			-1.99324
t__215518			2.34015
t__215855			3.11798
t__216614			-1.46685
t__216792			-2.92277	-2.77597
t__217798			3.11004
t__217800			-2.09754
t__218173			-3.39313	-2.43951
t__218630			-1.81578
t__218834			-2.35192
t__219370			-2.98219
t__220494			-1.79956
t__220675			2.98937
t__221048			-2.28045	-1.71796
t__221134			-3.13227
t__221213			-1.92663
t__222002			2.69133
t__222959			-1.79109
t__223112			-1.81999
t__223276	-0.975096		-1.15559	-1.1931
t__223513			-1.36687
t__223872			-2.38408
t__225369			-2.34581
t__225575			3.77723
t__226110			-1.78553
t__226132			-1.47581
t__226691			3.20193
t__226918			-1.78818
t__227584			2.78378
t__227693				-1.97543
t__228048				-2.32219
t__229007			-1.41157
t__229765			-3.22519	-2.46507
t__229995		0.589218	3.62785	2.98369
t__230155			-3.52046
t__231496			-4.01242	-1.94154
t__231536			-1.5503
t__231548			2.35678
t__234011			-2.41894
t__234358			4.38624
t__23462		0.43437
t__234884			-2.18817
t__234912			-1.93005
t__236264			-2.57267
t__236984			-2.00257
t__237969			-1.55231
t__237986				-2.44344
t__238300			4.39588
t__238545			-1.95537
t__238848			2.96152
t__239619			-2.30782
t__240553			-2.09916
t__242235			-2.1064	-2.59382
t__242696				-2.19141
t__243975			-1.92298
t__244207				-3.54883
t__244439			-2.81695
t__244850			1.68235
t__246731			-2.37937
t__247472			-3.45793
t__247594			-1.64287
t__248701			-2.39205	-2.09562
t__248770			3.59717
t__248928			-3.84941
t__249083			4.14804
t__249608			5.01697
t__249802			2.77406
t__249885			2.16524
t__250147			-1.79675
t__250875			2.10695
t__251542			2.35643
t__252286				3.73921
t__252568			2.91187
t__252722			3.39021
t__254045			3.33442
t__254570				4.61713
t__256791		1.77915
t__257390			-2.5753
t__257727			-1.47548
t__258172			-2.72488
t__259452			-1.90223
t__260327			-2.02143	-2.98578
t__260604			-2.14702
t__261182			-2.44034
t__262040			-2.02201
t__262437			-1.19463
t__262606				-0.323242
t__264103				3.48478
t__264642				-2.45551
t__264826	0.38813		1.95659
t__265542			2.59838
t__266380			-2.13065
t__266635			3.48728
t__267366			-2.77042
t__267396			4.4152
t__29181			3.92515
t__30356			-3.15134
t__37647				-2.42808
t__43321			-0.780491
t__43597			3.20952
t__48865			-1.63943
t__49708		1.58479
t__69800		0.330404
t__69973			-4.04885	-2.86278
t__80573	1.27095	1.14627	3.54323
t__83170	1.63324	1.67742	4.68839	3.12448
t__86540			3.37463
t__90438			2.47989
t__91138			-4.29751
t__91199			-4.63302
t__91224			-3.34705	-2.44626
t__91244			-4.26542
t__91270			-2.01153
t__93012		2.23267
t__93400			2.87164
t__93974			-2.50816
t__94005			3.78872
t__94114			-2.02216
t__94320			-2.06215
t__9448			-4.01889	-3.86209
t__94501				-2.4814
t__94635			-2.02617
t__94937				3.69645
t__95246			-1.74196
t__95271			-1.64866
t__95311		0.698139
t__95334			-1.45936
t__95434			-1.86618
t__95460			-1.76112
t__95735			-1.785
t__95749			-1.60576
t__95775			-4.01392
t__95826			3.91951
t__96945			-1.58095
